# Supplementary material for: Surveying the Perspectives of Parents and Professionals on Providing Upright, Hands-Free, Self-Initiated Mobility to Children with Severe Physical and Communication Disabilities
Source: Children (Basel). 2025 Aug 4;12(8):1024. doi: 10.3390/children12081024 (PMC12384451; doi:10.3390/children12081024)
Supplement: Supplementary file 1 [file children-12-01024-s001.zip]

Archive with 1 entries (1 files):
- children-3725295-supplementary.pdf
